# Supplementary material for: High Versus Low Ligation of the Inferior Mesenteric Artery in Colorectal Cancer Surgery: A Systematic Review and Meta-Analysis
Source: Medicina (Kaunas). 2022 Aug 23;58(9):1143. doi: 10.3390/medicina58091143 (PMC9506533; doi:10.3390/medicina58091143)
Supplement: Supplementary file 1 [file medicina-58-01143-s001.zip]

Archive with 6 entries (6 files):
- supplementary_file_1_PRISMA_2020_abstract_checklist.pdf
- supplementary_file_2_PRISMA_2020_checklist.pdf
- supplementary_file_3_search_strategy.pdf
- supplementary_file_4_cha_inc_studies.pdf
- supplementary_file_5_contact_detail.pdf
- supplementary_file_6_exc_study.pdf
